# Supplementary material for: Does access to acute intensive trauma rehabilitation (AITR) programs affect the disposition of brain injury patients?
Source: PLoS One. 2021 Aug 16;16(8):e0256314. doi: 10.1371/journal.pone.0256314 (PMC8366995; doi:10.1371/journal.pone.0256314)
Supplement: S1 File — (XLSX) [file pone.0256314.s001.xlsx]

## Sheet: Sheet1
Age	Gender (Male=1, Female=2)	Mechanism (MVC=1, Fall=2, Assault=3)	Trauma Activation (Yes/No)	Blood Transfusion in ED (Yes/No)	First INR	First Base Excess	First PH	First RR	First HR	First SBP	First GCS	AIS (Head)	ISS	ICU LOS (day)	AITR=Y/N	Discharged destination (Home=1, Rehab=2)	Hospital LOS
21	1	1	Yes	No	1.3	-3	7.26	20	98	111	7	3	22	8	Y	1	41
20	1	1	Yes	Yes	1.4	-7	7.17	20	146	167	5	3	22	4	Y	1	41
52	1	1	Yes	No	1.3	-4	7.39	25	91	134	3	3	17	21	Y	2	28
30	1	1	No	No	1.1	-1	7.33	18	60	105	5	4	16	21	Y	1	33
49	1	1	No	No	1	-2	7.3	22	98	115	7	4	26	16	Y	2	22
22	1	2	No	Yes	1.8	-7	7.1	12	107	113	4	4	24	13	Y	1	60
8	1	1	No	No	1.1	-1	7.34	30	140	122	3	2	9	9	Y	1	60
47	1	1	No	No	1.1	-3	7.27	14	107	104	8	3	17	16	Y	2	54
49	1	1	No	No	0.9	-4	7.25	18	80	205	7	4	36	5	Y	2	117
33	2	1	Yes	Yes	0.9	-2	7.32	18	121	139	7	3	22	20	Y	1	30
30	1	1	No	No	1.1	-1	7.28	16	94	121	7	4	24	18	Y	1	35
32	1	1	No	No	1	-9	7.17	25	110	113	7	3	13	12	Y	1	29
34	2	1	No	No	1.1	-1	7.25	24	108	118	3	3	19	16	Y	2	49
30	1	1	Yes	No	1.2	-3	7.28	14	106	126	3	4	21	16	Y	2	25
48	1	1	No	No	1	-1	7.3	22	98	104	3	3	26	19	Y	1	26
19	1	1	No	No	1.3	-2	7.31	24	100	128	3	4	33	22	Y	1	36
30	1	1	No	No	1	-4	7.46	19	75	99	7	2	13	10	Y	1	29
20	1	2	Yes	No	1.2	2	7.41	20	78	163	3	3	29	16	Y	1	30
14	1	1	Yes	No	1.3	-6	7.41	18	147	117	3	3	17	22	Y	1	43
28	1	1	Yes	No	1	0	7.32	20	101	212	8	2	5	8	Y	1	33
25	1	1	No	No	1	-1	7.38	19	49	143	8	4	21	22	Y	1	109
18	1	1	Yes	No	1.1	-4	7.41	20	100	116	4	3	26	31	Y	2	40
30	1	1	Yes	No	1.3	-3	7.34	18	118	134	6	4	29	15	Y	1	27
37	1	1	Yes	No	1.4	-2	7.42	19	96	101	7	4	36	21	Y	1	29
51	1	1	Yes	No	0.9	0	7.37	18	64	149	7	2	21	8	Y	1	15
19	1	1	Yes	No	1.3	-3	7.42	26	74	157	7	3	38	21	Y	2	27
19	1	1	No	No	1.2	-3	7.31	20	85	118	7	5	59	26	Y	1	36
36	1	1	No	No	1.4	-11	7.13	17	118	117	6	5	38	24	Y	2	34
30	1	2	No	No	1.1	-5	7.36	20	78	148	6	3	22	13	Y	1	38
10	1	1	Yes	Yes	1.3	-11	7.2	20	87	91	3	4	45	53	Y	2	83
17	1	1	No	No	1	-4	7.32	18	90	130	3	2	9	7	Y	1	16
20	1	1	Yes	No	1.1	-4	7.4	16	80	90	3	4	20	7	Y	1	67
14	1	1	No	No	1	-5	7.27	19	112	108	3	3	17	9	Y	1	24
50	1	2	Yes	No	1	-1	7.39	20	78	96	3	2	21	29	Y	2	26
55	1	1	No	No	1	-15	6.92	20	91	145	8	2	8	13	Y	1	27
5	1	1	No	No	1.1	-7	7.28	20	99	110	7	3	14	26	Y	1	27
30	1	1	No	No	1	-8	7.17	21	135	114	8	4	29	12	Y	1	19
23	1	1	Yes	No	1.3	-9	7.26	19	124	122	3	4	25	16	Y	1	14
31	2	1	No	No	1	-5	7.3	20	74	119	7	3	22	15	Y	1	25
30	1	2	No	No	1.4	-6	7.31	19	100	110	7	3	29	13	Y	2	35
42	1	2	Yes	No	1	1	7.34	19	74	88	5	4	24	10	Y	1	29
78	1	1	Yes	Yes	1.7	-12	7.16	18	90	111	6	5	45	21	Y	2	64
46	1	1	No	No	0.9	4	7.44	20	90	149	8	3	22	9	Y	1	34
43	1	1	No	No	0.9	1	7.38	21	88	106	7	4	16	12	Y	2	26
23	1	1	Yes	No	1.1	-5	7.29	20	72	136	5	3	22	16	Y	1	69
5	1	1	No	No	1.1	-3	7.21	26	122	98	7	4	29	12	Y	1	29
5	1	2	No	No	1.2	-2	7.2	18	100	102	7	4	29	12	Y	1	39
15	1	1	No	No	1	-4	7.2	26	98	112	5	3	22	17	Y	1	33
5	2	1	No	No	1.4	-4	7.31	24	123	107	6	4	41	33	Y	2	48
31	1	1	No	No	1	-4	7.27	20	100	136	4	3	18	34	Y	1	27
42	2	1	No	No	1.1	-4	7.45	20	109	152	8	3	22	36	Y	1	47
30	2	1	No	No	1.1	-3	7.33	18	129	132	3	3	17	23	Y	1	31
42	1	1	Yes	No	1.1	-1	7.28	19	92	141	8	3	22	19	Y	1	29
41	1	1	No	No	1	-1	7.36	16	98	112	4	3	19	33	Y	2	48
28	1	1	No	No	1.1	-2	7.35	18	61	116	3	2	8	13	Y	1	62
40	1	1	No	No	1.2	-2	7.37	20	68	110	8	3	25	13	Y	1	35
41	1	2	Yes	No	1.1	-2	7.3	18	80	175	7	3	13	24	Y	1	97
30	2	1	No	No	1.3	-1	7.3	23	76	151	3	4	26	17	Y	1	42
36	1	1	Yes	Yes	2.1	-15	7.04	20	74	98	3	3	22	62	Y	2	22
45	1	1	No	No	1	1	7.42	20	93	146	7	4	29	7	Y	1	23
30	1	1	No	No	1	-2	7.35	14	62	115	6	3	9	12	Y	1	61
30	1	2	No	No	1	-2	7.35	14	62	115	6	3	9	22	Y	1	136
18	1	1	No	No	1.1	1	7.27	20	78	164	8	3	10	23	Y	1	136
21	1	1	Yes	No	1	-1	7.35	20	102	132	8	2	12	14	Y	1	58
29	1	3	No	No	0.9	1	7.36	18	90	108	3	4	14	17	Y	1	49
61	1	1	No	No	0.9	7	7.27	20	112	140	3	3	22	9	Y	1	28
6	2	1	No	Yes	0.9	-4	7.28	15	149	112	7	3	25	13	Y	1	29
47	1	1	No	No	1.9	-11	7.2	20	130	130	8	3	17	15	Y	2	28
9	1	1	Yes	No	1.1	-2	7.35	27	133	127	7	2	17	6	Y	1	32
54	1	1	No	No	1	-1	7.41	19	64	134	5	3	14	18	Y	1	12
12	1	1	No	No	1.2	-10	7.19	22	87	100	7	3	22	10	Y	1	26
30	1	3	No	No	1.5	-11	7.27	25	87	124	3	3	18	17	Y	1	30
6	2	1	No	No	0.5	0	7.37	20	112	113	8	3	9	29	Y	2	39
53	2	1	Yes	No	1.6	-8	7.32	13	70	145	7	3	22	36	Y	2	41
55	2	1	No	No	1.2	-4	7.33	20	65	100	7	3	14	14	Y	1	25
31	1	1	No	No	0.9	-4	7.37	14	59	122	3	2	8	12	Y	1	42
27	1	1	No	No	1	1	7.34	18	128	138	7	3	29	11	Y	1	36
27	1	1	No	No	1	1	7.34	18	128	138	7	3	29	11	Y	1	45
30	1	1	No	No	1.4	-6	7.3	25	133	105	6	2	9	13	Y	1	30
30	1	1	No	No	1.4	-6	7.3	25	133	105	6	2	9	13	Y	1	47
30	1	1	Yes	No	1.1	1	7.36	19	88	133	6	3	13	11	Y	1	20
24	1	1	No	No	1.3	-1	7.32	20	77	117	7	3	14	17	Y	1	52
23	1	1	Yes	No	1.1	-2	7.35	20	104	118	3	3	17	14	Y	1	23
30	1	1	Yes	Yes	1	-11	7.22	22	114	92	8	2	13	15	Y	1	43
16	1	1	No	No	1.1	-2	7.3	20	80	114	6	2	8	14	Y	1	61
20	2	1	Yes	No	1.2	3	7.46	20	67	123	7	3	26	12	Y	1	34
14	1	1	No	No	1.1	1	7.4	28	146	142	5	3	22	17	Y	1	33
31	1	1	No	No	1.1	-8	7.31	19	60	100	8	5	27	22	Y	1	22
30	1	1	No	No	1	-3	7.26	20	147	146	5	3	17	27	Y	1	15
36	1	2	No	No	1	-6	7.39	20	89	130	8	3	13	6	Y	1	15
21	2	1	Yes	No	1.1	-8	7.22	29	78	129	8	3	17	11	Y	1	21
30	1	1	No	No	1.2	-2	7.19	24	160	124	5	3	9	7	Y	1	16
15	1	1	No	No	1.1	-3	7.33	19	61	168	7	3	18	5	Y	1	18
34	1	2	No	No	1	0	7.4	20	60	137	7	3	17	13	Y	1	88
34	1	1	No	No	1	0	7.4	20	60	137	7	2	17	13	Y	1	17
30	1	1	Yes	No	1.2	-3	7.4	20	81	127	3	3	34	15	Y	1	27
15	1	1	No	No	1	0	7.44	99	139	143	8	3	26	17	Y	2	27
30	1	1	No	Yes	1.1	-5	7.31	18	101	128	8	3	14	15	Y	1	29
18	2	1	No	No	1	-4	7.35	20	96	110	5	3	22	5	Y	1	14
36	1	2	No	No	1	0	7.39	18	79	103	7	2	17	14	Y	1	39
42	1	1	No	No	0.9	-4	7.39	19	85	132	8	2	13	14	Y	1	25
8	2	1	No	No	0.9	4	7.45	20	118	125	5	3	22	14	Y	2	39
10	1	1	No	No	1.1	1	7.32	20	112	120	5	3	19	6	Y	1	13
9	1	1	No	No	1.2	-3	7.23	20	104	134	8	2	30	31	Y	2	53
25	1	1	Yes	No	1.2	-2	7.27	32	101	130	8	3	13	16	Y	1	24
8	1	1	No	No	1	-4	7.39	22	112	106	7	3	17	12	Y	1	24
56	1	1	No	No	1.1	-3	7.43	18	109	156	7	3	22	12	Y	1	63
48	2	1	No	No	1.3	1	7.44	22	128	127	3	5	27	16	Y	1	24
26	1	1	No	No	1.4	-5	7.29	24	85	127	7	3	13	11	Y	1	23
23	1	1	No	No	1.2	1	7.3	19	127	177	7	2	14	11	Y	1	22
52	1	1	No	No	1.3	-5	7.41	19	52	99	3	5	59	47	Y	2	67
43	1	1	Yes	Yes	1.2	-15	7.11	20	105	96	8	5	57	38	N	2	138
38	1	1	No	No	0.9	-3	7.34	20	116	114	6	3	10	18	N	1	38
30	1	1	Yes	Yes	1.2	-3	7.3	19	64	90	3	4	29	11	N	2	38
30	1	1	Yes	No	1.5	-4	7.19	19	102	121	6	3	22	11	N	1	29
43	1	2	No	No	1.3	2	7.54	20	68	119	4	4	29	17	N	2	46
51	1	1	Yes	No	1	-7	7.24	24	125	105	8	2	6	17	N	1	81
22	1	1	No	No	1.1	0	7.38	18	64	123	3	2	12	16	N	1	81
30	1	1	No	No	1.1	7	7.45	14	98	111	4	3	14	18	N	2	63
51	1	1	No	No	1	-4	7.32	22	120	112	8	2	13	7	N	1	63
20	1	1	Yes	No	1.1	-4	7.36	16	101	132	7	4	29	12	N	1	42
20	1	1	Yes	No	1.2	-2	7.39	20	111	112	7	3	29	19	N	2	45
26	1	1	Yes	No	1.3	1	7.39	20	102	86	7	3	22	21	N	2	47
9	1	1	Yes	No	1.4	-7	7.28	20	149	133	6	2	12	14	N	1	45
30	1	2	No	No	1.2	-2	7.36	24	161	113	3	3	19	17	N	1	100
14	1	1	No	No	1.2	1	7.46	20	80	110	7	4	25	13	N	1	62
23	1	1	Yes	No	1.3	0	7.3	20	116	144	7	3	17	17	N	1	39
22	1	1	Yes	Yes	1.4	-9	7.2	20	142	76	7	3	13	18	N	2	34
22	1	1	Yes	Yes	1.4	-9	7.2	20	142	76	7	2	13	18	N	2	45
11	1	1	No	Yes	1.4	-9	7.28	20	123	110	3	3	9	26	N	1	46
11	1	1	No	Yes	1.4	-9	7.28	20	123	110	3	3	9	26	N	1	59
11	1	1	No	No	1.4	-1	7.45	20	88	142	7	4	26	49	N	2	64
2	2	1	No	No	1.4	-8	7.22	30	160	96	7	3	9	15	N	1	64
26	1	2	Yes	No	2.3	-2	7.31	26	118	149	8	2	8	10	N	1	44
21	1	1	No	No	1	-6	7.36	21	96	118	5	4	21	23	N	1	69
11	2	1	No	Yes	1.1	-8	7.18	19	133	106	3	4	21	16	N	1	51
4	1	1	No	No	1.1	-5	7.18	25	125	97	7	3	9	17	N	1	45
30	1	1	No	Yes	1.2	-3	7.33	20	54	158	7	3	13	13	N	2	42
26	1	1	Yes	No	1.1	0	7.28	18	79	127	7	3	17	10	N	1	29
15	2	1	No	Yes	1.5	-11	7.17	18	132	138	5	4	29	22	N	1	44
47	1	2	No	Yes	1.9	-11	7.2	20	123	157	7	3	22	13	N	2	33
22	1	1	No	No	1.2	3	7.42	20	104	107	3	5	45	14	N	1	42
7	2	1	No	Yes	2.2	-11	7.2	25	112	229	3	3	17	23	N	2	55
42	1	1	No	No	0.9	-2	7.37	20	82	152	8	3	18	23	N	2	57
21	1	1	No	No	1.4	-8	7.32	10	88	156	8	3	9	12	N	1	33
20	1	1	No	No	1	-4	7.33	18	78	146	7	3	9	11	N	1	39
15	1	1	Yes	Yes	1.6	-5	7.21	21	75	104	7	3	22	15	N	1	36
11	1	1	No	No	1.2	5	7.37	22	107	114	3	3	25	22	N	1	38
17	1	2	Yes	No	1.7	-11	7.18	18	118	128	5	3	18	11	N	1	47
10	1	1	Yes	No	1	-1	7.31	20	129	105	8	4	29	14	N	1	15
14	1	1	Yes	No	1	-3	7.32	23	104	150	6	3	22	13	N	1	49
49	1	1	Yes	No	1	9	7.19	20	122	123	7	3	22	10	N	2	92
35	1	1	No	No	1	1	7.4	20	117	150	7	3	18	14	N	1	55
21	1	1	Yes	No	1	-4	7.29	22	120	50	5	2	9	24	N	1	131
20	2	1	No	No	1.2	-6	7.32	19	99	120	3	3	22	22	N	2	46
23	1	1	Yes	No	1	-1	7.37	20	91	150	7	2	8	20	N	1	36
30	1	1	No	No	1.1	-1	7.45	16	103	160	7	3	14	19	N	1	53
24	1	1	No	No	1.4	-3	7.39	20	134	120	6	3	18	18	N	1	40
46	1	1	Yes	Yes	1.2	-10	7.3	20	126	105	5	2	4	17	N	1	34
17	1	1	Yes	Yes	1.2	-5	7.23	24	150	116	6	4	20	14	N	2	35
46	1	2	Yes	No	1.2	-8	7.36	20	104	141	3	2	9	18	N	1	37
45	1	1	No	No	1	-2	7.47	20	109	166	3	3	9	13	N	2	41
30	1	1	Yes	No	1.1	-5	7.34	28	114	143	7	3	22	17	N	2	38
25	1	1	Yes	No	1.3	-2	7.33	24	113	144	7	3	13	11	N	1	38
46	1	1	Yes	No	1.1	-5	7.3	20	91	100	5	3	17	23	N	2	91
10	1	1	No	No	1.2	-14	7.25	20	95	109	7	3	9	22	N	1	48
83	1	1	Yes	No	1.2	4	7.48	25	100	143	4	2	12	10	N	2	40
28	1	1	Yes	No	1	-4	7.4	22	97	198	5	3	17	14	N	1	34
51	1	1	Yes	No	1	-4	7.31	18	126	100	5	2	4	23	N	1	54
40	1	3	No	No	1.2	-3	7.35	23	102	149	8	4	29	30	N	2	253
27	1	1	No	No	1.2	-2	7.4	20	116	109	8	3	10	22	N	1	61
18	1	1	Yes	No	1	-3	7.39	20	150	173	8	2	9	24	N	1	39
39	1	1	No	No	1	-9	7.18	19	58	140	6	4	33	14	N	2	49
3	1	1	Yes	No	1.4	-5	7.37	25	73	129	6	3	17	16	N	1	28
38	1	1	Yes	No	1.6	-10	7.14	19	130	110	5	3	17	17	N	1	42
30	1	1	Yes	No	1.3	-5	7.31	15	84	148	8	2	12	23	N	1	41
6	1	1	No	No	1.4	-6	7.3	28	155	140	7	3	10	24	N	2	44
33	1	2	No	No	1	-1	7.42	19	78	170	6	2	5	12	N	1	33
54	1	1	Yes	No	1.3	-1	7.27	21	94	140	8	3	17	16	N	1	49
23	1	1	Yes	No	1.1	-2	7.48	17	79	147	6	2	4	15	N	2	54
22	1	1	Yes	No	1.1	-2	7.48	17	79	147	6	2	4	15	N	2	35
21	1	1	No	No	1.3	-5	7.28	23	100	208	8	3	13	14	N	2	32
22	1	1	No	No	1.5	3	7.48	20	137	100	7	2	8	52	N	2	66
28	1	1	No	No	1.1	-2	7.36	28	91	117	3	3	10	63	N	1	140
28	1	1	No	No	1.1	-2	7.36	28	91	117	3	3	10	77	N	1	134
4	1	1	Yes	No	2.4	-9	7.25	20	159	114	8	2	4	52	N	2	72
28	1	1	Yes	No	1	-1	7.44	26	118	131	7	3	17	11	N	2	34
21	1	1	Yes	No	0.9	-4	7.44	20	82	112	7	3	17	12	N	1	30
19	1	1	No	No	2.9	-3	7.33	18	160	70	4	3	22	15	N	2	46
32	1	1	No	No	1.1	-6	7.25	22	90	131	7	5	38	10	N	1	34
19	1	1	Yes	No	1.9	-2	7.36	18	168	70	3	4	29	9	N	2	59
26	1	1	Yes	No	1	-1	7.32	19	89	156	8	3	11	15	N	1	34
21	1	1	Yes	No	1	-5	7.46	24	128	113	8	3	13	11	N	2	38
21	1	2	Yes	No	1	-9	7.14	15	126	90	8	3	22	22	N	1	110
30	1	1	Yes	No	1	-2	7.41	28	93	131	7	3	17	19	N	1	39
18	1	1	Yes	No	1.3	-3	7.48	18	118	139	7	2	9	5	N	2	19
19	1	1	Yes	No	1.3	-3	7.48	18	118	139	7	3	9	9	N	2	34
6	2	1	No	No	1.2	-3	7.36	18	107	116	6	4	20	19	N	1	56
29	1	1	No	No	1.1	1	7.37	18	90	112	6	3	17	11	N	2	37
30	1	1	No	No	1.1	-3	7.39	24	93	125	8	4	16	22	N	2	37
36	1	3	No	No	1.3	-1	7.42	22	107	134	8	3	22	17	N	1	38
30	1	1	No	No	1	5	7.39	20	136	120	8	2	8	20	N	1	30
15	1	1	No	No	1.1	-4	7.36	20	83	135	7	3	10	23	N	2	38
6	2	1	No	No	1	6	7.41	25	130	110	5	3	14	30	N	1	66
6	1	1	No	No	1.3	-6	7.25	99	138	106	8	2	4	17	N	2	53
40	1	2	Yes	No	1	-2	7.37	20	101	123	8	2	12	18	N	1	39
37	1	1	No	Yes	1.4	-6	7.26	16	135	107	3	4	24	24	N	1	38
59	1	1	No	No	1.1	-7	7.36	18	104	151	4	3	18	33	N	2	71
28	1	1	No	No	1.1	-3	7.3	20	50	103	8	4	25	15	N	1	31
31	1	1	No	Yes	1.1	-1	7.4	25	94	86	7	3	9	7	N	2	19
21	1	1	No	Yes	1.3	1	7.43	18	101	171	5	3	22	13	N	1	72
35	1	1	No	No	1	-4	7.37	24	90	143	6	5	34	12	N	1	72
49	1	1	Yes	No	1.1	0	7.5	24	125	109	6	5	34	29	N	2	62
49	1	1	Yes	No	1.1	0	7.5	24	125	109	6	3	34	31	N	1	69
11	2	1	Yes	No	1.5	-4	7.27	20	134	118	7	4	16	35	N	2	45
40	1	2	No	No	1	-9	7.03	20	77	140	8	3	9	15	N	1	32
45	1	1	Yes	Yes	0.9	5	7.27	20	67	190	6	3	13	16	N	2	34
35	1	1	No	No	1.1	-9	7.26	19	127	121	7	3	22	17	N	2	44
35	1	3	No	No	1.1	-9	7.26	19	127	121	7	3	22	19	N	2	49
